# Supplementary material for: Fabrication and In Vitro Evaluation of LL37-Loaded Electrospun PHB/Collagen Nanofibers for Wound Healing
Source: Polymers (Basel). 2025 Sep 15;17(18):2486. doi: 10.3390/polym17182486 (PMC12473663; doi:10.3390/polym17182486)
Supplement: Supplementary file 1 [file polymers-17-02486-s001.zip]

Archive with 1 entries (1 files):
- polymers-3820561-supplementary.pdf
